# Supplementary material for: High-Intensity Use of Smartphone Can Significantly Increase the Diagnostic Rate and Severity of Dry Eye
Source: Front Med (Lausanne). 2022 Apr 26;9:829271. doi: 10.3389/fmed.2022.829271 (PMC9086534; doi:10.3389/fmed.2022.829271)
Supplement: Supplementary file 1 [file Table_1.XLS]

## Sheet: Sheet1
gender	year	time（y)		before-CFS OD	after-CFS OD	substract		b-NIBUTave	a-NIBUTave	substract		b-FBUTave OD	a-FBUTave OD	substract		b- Shirmer OD	a-Shirmer OD	substract		b-OSDI total换算后	a-OSDI total换算	substract		b-NIBUT First	a-NIBUT First	substract		b-NIKTMH OD	a-NIKTMH OD	substract		b-nasal bulbar conjunctival redness	a-n asal bulbar conjunctival redness	substract	b-temporal bulbar conjunctival redness OD	a-temporal bulbar conjunctival redness OD	substract		b-BCVA OD	a-BCVA OD	substract		b-MG E	a-MG E	substract		b-MG quality	a-MG quality	substract
1	24	6	1	0	0	0		9.16	8.36	0.8		5.09333	2.05333	3.04		10	7	3		20	22.9167	2.91667		6.69	7.65	-0.96		0.23	0.14	0.09		0.3	0.8	0.5	0.5	0.8	0.3		1.2	1.2	0		0	0	0		28	28	0
2	24	12	2	0	0	0		5.47	4.53	0.94		3.99667	2.79	1.20667		0	0	0		0	6.25	6.25		5.47	3.9	1.57		0.16	0.13	0.03		0.4	0.6	0.2	0.8	0.4	-0.4		1.2	1.2	0		1	3	2		0	0	0
1	23	10	3	0	0	0		7.1	8.37	-1.27		6.95	3.55667	3.39333		6	15	-9		14.5833	18.75	4.16667		7.1	8.37	-1.27		0.16	0.09	0.07		0.4	0.6	0.2	0.4	0.7	0.3		1	0.8	0.2		1	1	0		0	0	0
2	28	11	4	0	0	0		9.14	4.54	4.6		3.33333	3.28	0.0533333		30	26	4		17.9167	22.9167	5		8.41	4.01	4.4		0.16	0.11	0.05		1.2	1.3	0.1	1.4	1.6	0.2		1	1	0		0	0	0		0	0	0
1	24	15	5	0	0	0		6.12	4.33	1.79		4.75	2.88667	1.86333		30	30	0		14.5833	20.4167	5.83333		1.91	3.44	-1.53		0.18	0.11	0.07		0.7	0.7	0	0.5	0.7	0.2		1.5	1.5	0		0	0	0		16	18	2
1	25	7	6	0	0	0		8.7	5.97	2.73		3.29	2.84333	0.446667		2	4	-2		14.5833	22.9167	8.33333		7.84	3.97	3.87		0.13	0.1	0.03		0.5	0.8	0.3	0.5	1.4	0.9		0.8	0.6	0.2		0	0	0		15	15	0
2	25	10	7	0	0	0		9.78	9.81	-0.03		3.84333	2.20667	1.63667		10	8	2		33.75	39.5833	5.83333		9.36	9.75	-0.39		0.27	0.13	0.14		1	1	0	0.7	1	0.3		0.6	0.8	-0.2		0	0	0		0	0	0
1	25	7	8	0	0	0		7.33	6.1	1.23		0.783333	1.08333	-0.3		3	3	0		18.75	22.9167	4.16667		6.69	3.25	3.44		0.2	0.11	0.09		0.7	0.8	0.1	0.7	0.8	0.1		0.8	0.8	0		0	0	0		15	15	0
1	25	6	9	0	0	0		9.37	6.84	2.53		13.7833	10.88	2.90333		30	30	0		25	43.75	18.75		9.37	6.84	2.53		0.16	0.14	0.02		0.5	0.6	0.1	0.2	0.5	0.3		0.8	0.8	0		2	2	0		1	2	1
1	24	6	13	0	0	0		8.65	7.46	1.19		4.04	3.32333	0.716667		5.5	1	4.5		22.9167	24.8333	1.91667		8.12	7.46	0.66		0.15	0.13	0.02		0.7	1.9	1.2	1.1	1.1	0		1	0.6	0.4		0	0	0		0	0	0
2	23	5	14	0	0	0		6.47	5.54	0.93		8.21	4.04667	4.16333		5	8	-3		16.6667	20.8333	4.16667		4.59	2.87	1.72		0.16	0.09	0.07		0.9	1	0.1	1.1	1.2	0.1		0.6	0.8	-0.2		0	0	0		0	0	0
1	25	6	15	0	0	0		7.07	6.13	0.94		3.01333	4.30667	-1.29333		7	12	-5		17.0833	20.8333	3.75		5.54	6.65	-1.11		0.15	0.08	0.07		0.6	1.5	0.9	0.7	1.5	0.8		1.2	1	0.2		2	0	-2		2	2	0
1	24	6	16	0	0	0		9.7	8.98	0.72		8.91667	2.92333	5.99333		1	11	-10		6.25	2.08333	-4.16667		7.26	5.35	1.91		0.15	0.1	0.05		0.8	0.7	-0.1	0.6	0.9	0.3		0.5	0.5	0		0	0	0		0	0	0
1	23	10	18	1	0	-1		7.36	5.28	2.08		2.45667	2.53667	-0.08		7	18	-11		31.25	32.8333	1.58333		4.01	3.06	0.95		0.26	0.17	0.09		0.4	1.4	1	1.2	1.1	-0.1		0.8	0.8	0		0	1	1		6	6	0
1	26	7	20	0	0	0		8.23	5.14	3.09		8.23667	6.28333	1.95333		11	14	-3		4.16667	2.08333	-2.08333		5.93	3.85	2.08		0.21	0.16	0.05		0.7	1.1	0.4	0.8	1.2	0.4		0.8	1	-0.2		0	1	1		0	0	0
2	27	10	23	2	2	0		6.17	4.47	1.7		1.66333	1.55	0.113333		0	3	-3		0	0	0		5.35	4.47	0.88		0.27	0.09	0.18		1	1.2	0.2	0.9	0.7	-0.2		0.8	0.8	0		0	0	0		2	2	0
2	28	13	24	0	0	0		7.21	5.3	1.91		8.42667	2.54	5.88667		30	7.5	22.5		14.5833	16.6667	2.08333		4.4	4.59	-0.19		0.19	0.14	0.05		0.3	1.2	0.9	0.5	1	0.5		1.2	1.2	0		1	1	0		3	3	0
1	23	4	25	1	1	0		7.6	5.36	2.24		0.803333	0.96	-0.156667		5	4	1		37.5	52.0833	14.5833		6.44	4.78	1.66		0.2	0.15	0.05		1	1.3	0.3	1	1.2	0.2		0.6	0.5	0.1		0	1	1		1	1	0
1	24	8	27	2	2	0		9.88	8.37	1.51		1.38	1.20667	0.173333		15	15	0		19.0833	33.3333	14.25		8.99	6.61	2.38		0.21	0.22	-0.01		0.9	0.8	-0.1	1	1.1	0.1		0.4	0.4	0		2	2	0		5	5	0
1	24	10	28	0	0	0		10.45	7.73	2.72		4.98	4.50333	0.476667		5	7	-2		6.25	6.25	0		10.37	7.6	2.77		0.22	0.19	0.03		0.5	0.7	0.2	0.5	0.6	0.1		1.5	1.2	0.3		1	1	0		0	4	4
2	23	8	29	0	0	0		9.15	6.21	2.94		12.3333	2.77	9.56333		0	14.5	-14.5		22.9167	37.0833	14.1667		8.88	3.12	5.76		0.29	0.2	0.09		1.1	1.4	0.3	1.1	1.5	0.4		0.8	0.8	0		3	4	1		7	9	2
1	24	6	30	0	0	0		9.57	9.02	0.55		3.57	2.33333	1.23667		10.5	30	-19.5		20	22.9167	2.91667		7.26	7.07	0.19		0.15	0.17	-0.02		0.5	0.6	0.1	0.7	0.7	0		1	1	0		0	0	0		28	28	0
2	24	12	31	0	0	0		4.49	5.06	-0.57		5.72333	2.83	2.89333		0	0	0		0	6.25	6.25		3.63	4.43	-0.8		0.14	0.13	0.01		0.6	0.6	0	0.5	0.4	-0.1		1.2	1.5	-0.3		6	5	-1		0	0	0
1	23	10	32	0	0	0		6.79	2.93	3.86		6.40333	5.46667	0.936667		11.5	16	-4.5		14.5833	18.75	4.16667		6.54	2.93	3.61		0.2	0.11	0.09		0.7	1.5	0.8	1	1.1	0.1		1.5	1.2	0.3		2	1	-1		0	0	0
2	28	11	33	0	0	0		8.79	3.94	4.85		6.70667	2.29333	4.41333		14	29	-15		17.9167	22.9167	5		8.22	3.94	4.28		0.14	0.09	0.05		1.1	1.3	0.2	1.6	1.3	-0.3		0.8	0.6	0.2		0	0	0		0	0	0
1	24	15	34	0	0	0		6.31	4.01	2.3		3.87667	2.01333	1.86333		27	30	-3		14.5833	20.4167	5.83333		6.31	4.01	2.3		0.18	0.1	0.08		0.3	0.9	0.6	0.9	0.8	-0.1		1.5	1.5	0		0	0	0		14	25	11
1	25	7	35	1	0	-1		7.3	2.45	4.85		2.52667	1.74	0.786667		6	7	-1		14.5833	22.9167	8.33333		5.54	2.1	3.44		0.2	0.13	0.07		1.6	1	-0.6	0.5	0.9	0.4		0.8	0.6	0.2		0	0	0		16	16	0
2	25	10	36	0	0	0		7.36	3.45	3.91		8.99	2.27	6.72		7	4	3		33.75	39.5833	5.83333		5.74	3.3	2.44		0.21	0.11	0.1		0.7	1.1	0.4	0.5	0.8	0.3		0.6	0.8	-0.2		0	0	0		3	3	0
1	25	7	37	0	0	0		6.91	5.19	1.72		1.44667	0.69	0.756667		1	2	-1		18.75	22.9167	4.16667		5.35	4.69	0.66		0.28	0.11	0.17		0.6	0.8	0.2	0.6	0.8	0.2		1	0.8	0.2		2	2	0		17	17	0
1	25	6	38	0	0	0		8.12	5.11	3.01		18.67	16.65	2.02		30	30	0		25	43.75	18.75		7.48	1.82	5.66		0.14	0.2	-0.06		0.7	1	0.3	0.3	0.7	0.4		1	1	0		1	3	2		1	1	0
1	23	6	40	0	0	0		6.69	6.88	-0.19		9.08	2.36	6.72		2	1	1		31.25	35.4167	4.16667		4.78	3.14	1.64		0.19	0.14	0.05		0.4	0.8	0.4	0.5	0.8	0.3		1.2	1	0.2		4	2	-2		6	6	0
2	23	5	43	0	0	0		7.09	6.79	0.3		10.01	3.90667	6.10333		7	9	-2		16.6667	20.8333	4.16667		6.12	5.12	1		0.15	0.12	0.03		1.4	1.1	-0.3	1.2	1.3	0.1		0.8	0.8	0		1	0	-1		0	0	0
1	25	6	44	0	0	0		7.23	4.39	2.84		3.75	3.77	-0.02		17	11	6		17.0833	20.8333	3.75		6.59	4.14	2.45		0.17	0.1	0.07		1.2	1.3	0.1	1.1	1.4	0.3		1.2	1.5	-0.3		3	2	-1		1	3	2
1	24	6	45	0	0	0		11.09	7.05	4.04		9.17333	5.96	3.21333		7	7	0		6.25	2.08333	-4.16667		10.77	7.05	3.72		0.15	0.09	0.06		0.5	0.9	0.4	0.7	0.9	0.2		1.5	1.2	0.3		0	0	0		0	0	0
1	23	10	47	1	1	0		3.25	4.21	-0.96		3.48333	3.09	0.393333		6	11	-5		31.25	32.8333	1.58333		3.25	4.21	-0.96		0.24	0.22	0.02		1.5	1	-0.5	0.6	0.9	0.3		1	0.8	0.2		0	0	0		4	4	0
2	27	10	48	2	1	-1		10.65	8.36	2.29		1.47333	2.57333	-1.1		0	6	-6		8.33333	16.6667	8.33333		10.65	6.68	3.97		0.23	0.2	0.03		1.3	1.5	0.2	1.2	1.8	0.6		1.2	1.2	0		0	0	0		0	0	0
1	26	7	49	0	0	0		10.45	8.86	1.59		4.97333	5.33	-0.356667		9	15	-6		4.16667	2.08333	-2.08333		9.37	8.86	0.51		0.12	0.15	-0.03		0.3	0.8	0.5	0.6	0.9	0.3		1	1	0		1	0	-1		0	0	0
1	25	10	50	0	0	0		5.29	6.51	-1.22		2.52	0.79	1.73		17	9	8		37.5	32.9167	-4.58333		4.78	6.41	-1.63		0.26	0.15	0.11		0.6	0.8	0.2	0.7	1	0.3		0.8	0.8	0		0	0	0		2	2	0
2	27	10	52	1	1	0		5.93	6.13	-0.2		0.793333	1.09667	-0.303333		4	7	-3		0	0	0		4.21	3.85	0.36		0.24	0.11	0.13		0.9	1.1	0.2	0.9	1.2	0.3		0.5	0.5	0		1	1	0		3	3	0
2	28	13	53	0	0	0		7.7	4.21	3.49		7.65	1.45333	6.19667		30	6	24		14.5833	16.6667	2.08333		4.78	3.82	0.96		0.15	0.12	0.03		0.6	0.7	0.1	0.6	1	0.4		0.8	1	-0.2		2	2	0		6	8	2
1	24	8	56	2	2	0		8.69	6.1	2.59		1.78667	1.21667	0.57		27	17	10		19.0833	33.3333	14.25		5.16	5.54	-0.38		0.19	0.2	-0.01		0.9	1.5	0.6	1	0.9	-0.1		0.4	0.4	0		1	1	0		1	1	0
1	24	10	57	0	0	0		9.86	5.96	3.9		6.90667	3.52	3.38667		5.5	10	-4.5		6.25	6.25	0		7.65	3.93	3.72		0.24	0.19	0.05		0.7	0.8	0.1	0.6	0.8	0.2		1	1	0		0	2	2		2	3	1
2	23	8	58	2	1	-1		7.49	6.27	1.22		4.01	2.66333	1.34667		0	11.5	-11.5		22.9167	37.0833	14.1667		7.49	4.01	3.48		0.27	0.23	0.04		0.9	1.1	0.2	1	1	0		1.2	1.2	0		5	5	0		9	6	-3
2	24	8	62	0	0	0		5.36	6.81	-1.45		5.69333	2.38333	3.31		30	30	0		2.08333	8.33333	6.25		2.68	5.61	-2.93		0.14	0.05	0.09		0.6	0.7	0.1	0.6	1	0.4		1	1	0		3	1	-2		14	12	-2
2	30	10	64	0	0	0		8.99	7.7	1.29		7.11667	1.74	5.37667		30	15	15		2.08333	0	-2.08333		7.46	7.26	0.2		0.15	0.1	0.05		1.2	1.2	0	1	1.3	0.3		0.4	0.6	-0.2		0	0	0		13	13	0
1	27	9	66	0	0	0		7.57	6.03	1.54		6.84	2.01667	4.82333		8	20	-12		29.1667	68.75	39.5833		3.63	5.46	-1.83		0.1	0.05	0.05		0.9	0.7	-0.2	0.9	0.8	-0.1		1	1	0		5	6	1		24	26	2
2	24	9	67	0	0	0		6.34	3.91	2.43		11.1333	8.34667	2.78667		16	15	1		33.3333	35.4167	2.08333		4.97	2.41	2.56		0.21	0.11	0.1		0.9	1.1	0.2	0.9	1.1	0.2		1.2	1.2	0		0	0	0		0	0	0
1	24	5	68	0	0	0		6.87	4.91	1.96		2.53	1.62	0.91				0		6.25	4.16667	-2.08333		6.87	4.83	2.04		0.19	0.12	0.07		0.5	0.5	0	0.8	0.7	-0.1		1	1	0		3	3	0		20	20	0
1	23	5	69	0	0	0		7.18	4.83	2.35		5.03667	1.64	3.39667		0	8	-8		0	6.25	6.25		6.71	3.47	3.24		0.16	0.1	0.06		0.3	0.7	0.4	0.4	0.8	0.4		1.2	1.2	0		2	2	0		10	10	0
2	23	6	70	0	0	0		8.31	3.61	4.7		6.84	1.87333	4.96667		16	16	0		14.5833	16.6667	2.08333		6.93	3.58	3.35		0.23	0.12	0.11		1	0.7	-0.3	1.2	1.1	-0.1		1.2	1	0.2		1	1	0		2	3	1
2	23	9	71	0	0	0		4.66	5.92	-1.26		9.05	8.12	0.93		30	11	19		2.08333	2.08333	0		4.01	5.22	-1.21		0.17	0.14	0.03		0.7	1.1	0.4	0.6	1.2	0.6		1.2	1	0.2		0	3	3		8	2	-6
2	25	13	72	0	0	0		3.74	3.36	0.38		3.69667	2.06333	1.63333		4	3	1		27.0833	35.4167	8.33333		3.44	3.31	0.13		0.16	0.09	0.07		0.6	0.8	0.2	0.9	0.8	-0.1		1.2	1.2	0		2	2	0		1	1	0
1	27	10	73	0	0	0		6.21	4.14	2.07		4.30667	5.41667	-1.11		6	12	-6		12.5	4.16667	-8.33333		4.21	3.05	1.16		0.26	0.14	0.12		1	0.9	-0.1	0.8	0.8	0		0.8	0.8	0		0	1	1		0	0	0
1	27	9	74	1	0	-1		7.07	4.37	2.7		4.82667	0.916667	3.91		14	24	-10		18.75	35.4167	16.6667		4.78	3.93	0.85		0.14	0.1	0.04		0.8	1	0.2	0.8	1.1	0.3		1	1	0		2	2	0		15	14	-1
2	25	10	75	0	0	0		5.67	5.32	0.35		7.20667	4.34	2.86667		11.5	5	6.5		29.1667	60.4167	31.25		4.46	0.76	3.7		0.17	0.09	0.08		0.7	0.8	0.1	0.7	0.8	0.1		1	1	0		2	2	0		1	0	-1
1	25	7	76	2	0	-2		6.8	4.63	2.17		5.84667	4.56333	1.28333		0	1	-1		16.6667	12.5	-4.16667		4.01	4.12	-0.11		0.17	0.06	0.11		0.8	0.8	0	0.8	0.9	0.1		0.8	0.8	0		4	2	-2		1	0	-1
1	25	9	77	0	0	0		9.12	3.55	5.57		3.7	1.96	1.74		12	6	6		25	16.6667	-8.33333		6.69	3.35	3.34		0.17	0.12	0.05		0.5	0.5	0	0.4	0.8	0.4		1	0.8	0.2		1	1	0		6	6	0
1	23	11	78	1	0	-1		6.47	6.12	0.35		14.3333	7.07333	7.26		30	13	17		0	2.08333	2.08333		6.47	5.58	0.89		0.25	0.19	0.06		0.8	0.7	-0.1	0.7	0.7	0		0.8	0.8	0		2	1	-1		0	0	0
1	28	9	81	0	0	0		6.12	6.76	-0.64		6.08667	2.51	3.57667		10	11	-1		18.75	41.6667	22.9167		6.12	4.5	1.62		0.21	0.14	0.07		0.8	1	0.2	0.4	0.7	0.3		1	0.8	0.2		2	3	1		5	5	0
2	23	8	82	0	0	0		6.64	5.46	1.18		3.27333	3	0.273333		30	30	0		8.33333	8.33333	0		5.16	3.44	1.72		0.22	0.15	0.07		0.5	0.9	0.4	0.6	1.1	0.5		0.8	0.8	0		1	2	1		0	0	0
1	25	10	83	0	2	2		8.34	13.84	-5.5		3.83333	4.2	-0.366667		19	10	9		0	2.08333	2.08333		2.1	12.11	-10.01		0.22	0.22	0		0.9	1.2	0.3	1.3	1.3	0		0.5	0.6	-0.1		4	5	1		8	7	-1
1	23	9	84	0	0	0		14.2	11.25	2.95		8.23	7.23333	0.996667		30	30	0		16.6667	35.4167	18.75		11.73	10.39	1.34		0.22	0.18	0.04		0.6	0.7	0.1	0.4	0.5	0.1		0.8	0.8	0		0	1	1		0	0	0
1	22	6	85	0	0	0		8.22	6.88	1.34		3.70333	4.05	-0.346667		7	5	2		27.0833	22.9167	-4.16667		6.21	6.88	-0.67		0.19	0.14	0.05		0.6	0.8	0.2	0.6	0.8	0.2		0.4	0.4	0		3	4	1		13	17	4
2	23	6	86	0	0	0		10.13	7.1	3.03		1.8	1.52333	0.276667		4	1	3		22.9167	31.25	8.33333		8.67	3.82	4.85		0.19	0.11	0.08		0.9	1.2	0.3	1	2	1		1	1	0		1	1	0		5	5	0
1	24	6	87	0	2	2		9.66	7.13	2.53		1.79333	1.25	0.543333		6	5	1		6.25	12.5	6.25		6.4	3.64	2.76		0.19	0.07	0.12		1.1	1.3	0.2	0.8	1	0.2		0.8	0.8	0		0	0	0		3	3	0
1	24	6	88	0	0	0		9.53	7.84	1.69		5.06333	3.37333	1.69		13	27	-14		20.8333	8.33333	-12.5		7.16	6.69	0.47		0.21	0.12	0.09		0.6	0.8	0.2	0.4	0.8	0.4		1.2	0.6	0.6		2	4	2		4	9	5
1	29	9	91	0	0	0		6.94	8.27	-1.33		3.56333	4.70333	-1.14		19	5	14		37.5	41.6667	4.16667		4.97	4.4	0.57		0.24	0.13	0.11		1	0.9	-0.1	1.2	1.3	0.1		1.2	1.2	0			9	9		3	3	0
2	24	8	93	0	0	0		7.33	4.11	3.22		6.19667	1.82333	4.37333		30	30	0		2.08333	8.33333	6.25		5.93	4.01	1.92		0.14	0.09	0.05		0.7	0.8	0.1	0.6	0.7	0.1		0.8	0.8	0		5	1	-4		11	8	-3
2	30	10	95	1	0	-1		7.38	5.33	2.05		2.70333	1.64333	1.06		28	15	13		2.08333	0	-2.08333		7.38	4.26	3.12		0.22	0.09	0.13		1.2	1.5	0.3	1.4	1.6	0.2		0.5	0.5	0		0	0	0		6	7	1
1	27	9	97	0	0	0		6.1	5.48	0.62		2.85	2.02	0.83		7	19	-12		29.1667	68.75	39.5833		5.34	3.44	1.9		0.07	0.06	0.01		0.8	0.8	0	0.9	1	0.1		0.8	0.8	0		6	7	1		27	27	0
2	24	9	98	0	0	0		8.1	5.22	2.88		11.0367	7.67667	3.36		18	23	-5		33.3333	35.4167	2.08333		5.43	3.37	2.06		0.17	0.11	0.06		1.5	1.3	-0.2	0.9	1.2	0.3		1	1	0		0	1	1		0	0	0
1	24	5	99	0	0	0		7.01	5.64	1.37		3.97	1.19667	2.77333				0		6.25	4.16667	-2.08333		7.01	5.64	1.37		0.18	0.11	0.07		0.6	0.3	-0.3	0.7	0.4	-0.3		1	1.2	-0.2		3	3	0		17	20	3
1	23	5	100	0	0	0		6.56	3.01	3.55		7.17	1.41667	5.75333		0	2	-2		0	6.25	6.25		4.97	2.72	2.25		0.14	0.12	0.02		0.5	0.5	0	0.5	0.5	0		1.2	1.2	0		2	2	0		14	14	0
2	23	6	101	0	0	0		7.92	2.71	5.21		6.1	1.79	4.31		18	11	7		14.5833	16.6667	2.08333		7.65	2.71	4.94		0.21	0.11	0.1		0.9	0.8	-0.1	1.3	0.9	-0.4		1.2	1.2	0		1	1	0		3	3	0
2	23	9	102	0	0	0		5.21	3.01	2.2		7.01333	9.28	-2.26667		30	10	20		2.08333	2.08333	0		4.63	3.01	1.62		0.13	0.13	0		0.8	0.9	0.1	0.7	1.1	0.4		1.2	1.2	0		1	1	0		3	2	-1
2	25	13	103	0	0	0		6.86	4.55	2.31		4.03	2.04333	1.98667		4	2	2		27.0833	35.4167	8.33333		5.74	2.68	3.06		0.2	0.11	0.09		0.9	0.9	0	0.8	1.1	0.3		1.2	1.2	0		1	1	0		1	1	0
1	27	10	104	0	0	0		4.59	6.69	-2.1		2.88333	5.46	-2.57667		15	16	-1		12.5	4.16667	-8.33333		4.59	6.69	-2.1		0.22	0.11	0.11		0.9	1	0.1	0.9	1	0.1		1	1	0		0	1	1		0	0	0
1	27	9	105	0	0	0		4.86	6.41	-1.55		5.69333	1.61	4.08333		23	20	3		18.75	35.4167	16.6667		3.63	6.18	-2.55		0.17	0.13	0.04		0.8	0.8	0	0.7	0.8	0.1		1	1.2	-0.2		0	0	0		12	12	0
2	25	10	106	0	0	0		7.26	3.14	4.12		5.86333	5.65667	0.206667		9	4	5		29.1667	60.4167	31.25		3.06	2.25	0.81		0.13	0.1	0.03		0.6	0.8	0.2	0.9	1	0.1		1.5	1.2	0.3		1	1	0		1	0	-1
1	25	7	107	2	2	0		7.4	5.22	2.18		5.07	4.15333	0.916667		0	3	-3		16.6667	12.5	-4.16667		5.16	4.78	0.38		0.14	0.04	0.1		0.6	1	0.4	0.6	0.9	0.3		0.8	0.8	0		3	2	-1		1	2	1
1	25	9	108	0	0	0		5.45	2.14	3.31		2.74	2.22	0.52		11	7	4		25	16.6667	-8.33333		2.29	2.14	0.15		0.16	0.09	0.07		0.5	0.6	0.1	0.7	0.9	0.2		1	0.8	0.2		1	1	0		7	7	0
1	23	11	109	0	0	0		5.33	3.85	1.48		14.59	7.02	7.57		30	26	4		0	2.08333	2.08333		2.49	2.41	0.08		0.17	0.15	0.02		0.9	0.8	-0.1	0.8	0.8	0		0.6	0.8	-0.2		1	1	0		0	0	0
1	28	9	112	0	0	0		6.66	6.85	-0.19		4.96333	2.79	2.17333		4	17	-13		18.75	41.6667	22.9167		4.59	5.12	-0.53		0.15	0.09	0.06		0.8	0.7	-0.1	0.7	0.8	0.1		1	0.8	0.2		3	4	1		8	8	0
2	23	8	113	0	0	0		7.61	5.93	1.68		3.38333	7.96333	-4.58		30	27	3		8.33333	8.33333	0		4.59	5.93	-1.34		0.24	0.12	0.12		0.4	0.8	0.4	0.5	0.9	0.4		1	1	0		3	2	-1		0	0	0
1	25	10	114	0	0	0		6.93	7.84	-0.91		2.72	6.74	-4.02		25	14	11		0	2.08333	2.08333		4.97	7.84	-2.87		0.27	0.2	0.07		1	1.1	0.1	1.3	1.2	-0.1		0.8	0.8	0		3	6	3		6	7	1
1	22	6	116	0	0	0		7.12	5.83	1.29		4.01333	3.75	0.263333		10	10	0		27.0833	22.9167	-4.16667		5.59	3.25	2.34		0.21	0.11	0.1		0.7	0.6	-0.1	0.8	0.9	0.1		0.5	0.4	0.1		3	2	-1		6	9	3
1	24	6	118	2	2	0		8.51	7.78	0.73		1.80333	0.953333	0.85		4	2	2		6.25	12.5	6.25		6.59	5.74	0.85		0.17	0.09	0.08		0.9	1.1	0.2	1	1.1	0.1		0.8	0.8	0		0	0	0		2	2	0
1	24	6	119	2	1	-1		10.11	7.63	2.48		5.02	4.63	0.39		18	15	3		20.8333	8.33333	-12.5		9.18	7.63	1.55		0.19	0.17	0.02		0.3	0.9	0.6	0.5	0.7	0.2		0.5	0.4	0.1		5	5	0		7	15	8
1	27	6	120	0	0	0		8.22	5.18	3.04		2.15667	0.72	1.43667		30	4	26		35.4167	35.4167	0		8.22	5.18	3.04		0.2	0.15	0.05		0.6	0.6	0	0.9	0.8	-0.1		0.6	0.5	0.1		0	0	0		2	2	0
1	24	7	17	1	1	0		5.37	4.67	0.7		7.47	1.97	5.5		14	16	-2		27.0833	30.8333	3.75		2.87	4.67	-1.8		0.2	0.19	0.01		0.7	0.8	0.1	0.7	0.6	-0.1		1.2	1.2	0		2	2	0		15	16	1
1	24	6	39	0	0	0		7.52	7.3	0.22		5.05333	2.79333	2.26		30	10	20		10.4167	20.4167	10		3.44	6.75	-3.31		0.14	0.12	0.02		1	1	0	0.9	1.1	0.2		0.8	1	-0.2		0	0	0		0	0	0
2	23	9	41	0	0	0		10.61	7.07	3.54		6.22333	3.95333	2.27		3	6	-3		8.33333	14.1667	5.83333		10.3	7.07	3.23		0.23	0.15	0.08		1	1.1	0.1	1.1	1.3	0.2		0.8	0.8	0		0	0	0		0	0	0
1	24	6	90	0	0	0		4.75	7.65	-2.9		11.8967	3.95	7.94667		28	17	11		0	16.6667	16.6667		3.06	7.65	-4.59		0.24	0.17	0.07		0.6	1.1	0.5	0.7	1	0.3		1	0.8	0.2		1	2	1		0	2	2
1	24	6	10	0	0	0		7.67	4.1	3.57		7.03333	2.50667	4.52667		30	1	29		10.4167	20.4167	10		5.99	3.5	2.49		0.15	0.14	0.01		0.8	0.9	0.1	0.7	0.8	0.1		1.2	1.2	0		0	0	0		0	0	0
2	28	11	94	0	0	0		8.28	5.46	2.82		9.23333	1.78667	7.44667		13	10	3		8.33333	20.8333	12.5		8.09	4.59	3.5		0.1	0.1	0		1.6	1.6	0	1.3	1.7	0.4		1	1	0		0	2	2		18	13	-5
2	28	11	63	0	0	0		5.87	7.9	-2.03		4.91333	1.31667	3.59667		10	30	-20		8.33333	20.8333	12.5		2.29	6.88	-4.59		0.07	0.07	0		2	2.1	0.1	1.7	1.6	-0.1		1	1	0		0	3	3		17	15	-2
1	26	8	65	0	0	0		7.44	5.68	1.76		3.60667	4.08667	-0.48		2	1	1		6.25	18.75	12.5		6.59	4.59	2		0.14	0.1	0.04		1.7	1.1	-0.6	1.1	0.8	-0.3		1	1	0		0	1	1		1	0	-1
2	23	8	80	0	0	0		8.46	4.16	4.3		5.32	4.03667	1.28333		11	7	4		12.5	16.6667	4.16667		8.46	4.16	4.3		0.19	0.13	0.06		1.6	1	-0.6	1.1	1.1	0		1	1	0		0	0	0		0	0	0
1	26	8	96	0	0	0		7.23	3.15	4.08		4.16	3.40333	0.756667		4	3	1		6.25	18.75	12.5		4.82	3.15	1.67		0.19	0.09	0.1		1	1	0	0.9	1	0.1		1	1	0		0	1	1		1	0	-1
2	23	8	111	0	0	0		7.39	6.41	0.98		6.09	4.41333	1.67667		11	5	6		12.5	16.6667	4.16667		7.13	6.41	0.72		0.17	0.14	0.03		0.8	0.9	0.1	0.7	1.4	0.7		1	1	0		0	1	1		0	0	0
1	23	9	115	0	0	0		14.38	8.32	6.06		8.06333	6.06	2.00333		30	30	0		16.6667	35.4167	18.75		10.22	6.12	4.1		0.17	0.18	-0.01		0.6	1	0.4	0.7	0.7	0		1	1	0		0	1	1		8	1	-7
1	24	6	59	0	0	0		9.11	8.22	0.89		11.28	4.17	7.11		27	15	12		0	16.6667	16.6667		9.11	8.22	0.89		0.34	0.21	0.13		0.7	0.9	0.2	0.5	0.8	0.3		1	0.8	0.2		0	0	0		0	0	0
1	23	4	26	0	3	3		11.04	4.88	6.16		11.2633	4.00333	7.26		24	7	17		22.9167	18.75	-4.16667		10.36	3.7	6.66		0.24	0.22	0.02		0.9	2.5	1.6	1	0.9	-0.1		1	1	0		1	1	0		1	4	3
1	25	8	61	0	2	2		7.71	5.46	2.25		2.65	2.41333	0.236667		10	13	-3		8.33333	22.4167	14.0833		7.71	5.46	2.25		0.12	0.1	0.02		0.9	1.3	0.4	1	1.1	0.1		1.5	1.5	0		0	0	0		15	15	0
1	25	8	92	0	2	2		4.01	3.18	0.83		3.09333	2.31	0.783333		4	8	-4		8.33333	22.4167	14.0833		4.01	3.18	0.83		0.15	0.09	0.06		0.8	1.2	0.4	1	1.2	0.2		1.5	1.5	0		0	0	0		9	9	0
2	23	9	12	0	0	0		11.27	5.35	5.92		7.15333	4.05333	3.1		4	8	-4		8.33333	14.1667	5.83333		9.36	4.59	4.77		0.21	0.09	0.12		1	1	0	1	0.9	-0.1		0.8	0.8	0		0	0	0		0	0	0
2	27	10	19	0	1	1		11.21	7.72	3.49		1.73333	1.19667	0.536667		3	7	-4		8.33333	16.6667	8.33333		10.36	5.74	4.62		0.26	0.18	0.08		1.5	1.6	0.1	1.1	1.2	0.1		0.8	0.8	0		0	0	0		7	7	0
1	26	8	110	0	2	2		9.03	8.57	0.46		7.64333	4.86667	2.77667		30	30	0		22.9167	29.1667	6.25		9.03	8.09	0.94		0.15	0.12	0.03		0.9	1.1	0.2	1.3	2.2	0.9		1	1	0		1	0	-1		2	4	2
1	26	8	79	0	2	2		8.13	6.07	2.06		3.04667	4.21	-1.16333		30	30	0		22.9167	29.1667	6.25		4.58	4.59	-0.01		0.16	0.12	0.04		1	1.3	0.3	1.2	1.3	0.1		1	1	0		0	0	0		4	6	2
1	23	4	55	0	3	3		9.29	7.79	1.5		13.3667	6.36333	7.00333		30	19	11		22.9167	18.75	-4.16667		7.84	7.63	0.21		0.19	0.12	0.07		1.2	1.3	0.1	0.8	1.4	0.6		1	0.8	0.2		0	0	0		1	1	0
2	23	6	117	0	1	1		9.75	3.22	6.53		2.92667	1.55333	1.37333		3	1	2		22.9167	31.25	8.33333		9.36	1.98	7.38		0.17	0.1	0.07		0.9	1	0.1	1.1	1.1	0		1.2	1.2	0		0	0	0		3	3	0
1	25	10	21	0	1	1		8	4.59	3.41		3.45	1.60333	1.84667		13	8	5		37.5	32.9167	-4.58333		7.71	4.59	3.12		0.24	0.12	0.12		0.7	0.7	0	0.6	1.4	0.8		1	0.8	0.2		0	0	0		0	0	0
1	23	6	11	0	0	0		6.88	6.79	0.09		3.24667	4.13333	-0.886667		3	0	3		31.25	35.4167	4.16667		4.01	6.79	-2.78		0.21	0.11	0.1		0.3	0.9	0.6	0.3	0.7	0.4		1	1.2	-0.2		3	1	-2		0	1	1
1	27	6	89	0	0	0		6.37	6.93	-0.56		2.93	0.72	2.21		16	0	16		35.4167	35.4167	0		5.03	6.84	-1.81		0.21	0.2	0.01		0.8	1.5	0.7	0.7	0.6	-0.1		0.6	0.4	0.2		0	1	1		2	2	0
1	24	6	42	0	0	0		7.84	6.63	1.21		6.06333	3.5	2.56333		4.5	0	4.5		22.9167	24.8333	1.91667		7.84	6.63	1.21		0.12	0.1	0.02		1	1.1	0.1	1	1.2	0.2		0.8	0.8	0		1	1	0		0	0	0
1	29	9	60	0	0	0		9.27	6.21	3.06		2.73333	2.57	0.163333		10	0	10		37.5	41.6667	4.16667		5.54	3.82	1.72		0.24	0.14	0.1		0.9	1.3	0.4	0.7	1.2	0.5		0.6	0.6	0			8	8		28	29	1
1	24	7	46	3	2	-1		5.93	4.22	1.71		3.81667	1.96667	1.85		30	27	3		27.0833	30.8333	3.75		5.93	3.25	2.68		0.24	0.22	0.02		0.8	0.7	-0.1	0.7	0.7	0		1.2	1.2	0		1	1	0		14	14	0
1	28	10	51	2	1	-1		8.4	8.17	0.23		2.97	1.61667	1.35333		9	1	8		22.9167	54.1667	31.25		6.5	7.26	-0.76		0.15	0.1	0.05		0.8	1.3	0.5	1.3	1.8	0.5		1	0.8	0.2		0	0	0		2	3	1
1	23	4	54	1	2	1		8.26	6.11	2.15		0.623333	0.96	-0.336667		7	9	-2		37.5	52.0833	14.5833		8.12	3.82	4.3		0.18	0.14	0.04		0.8	1.1	0.3	0.9	1.2	0.3		0.6	0.5	0.1		1	1	0		6	6	0
1	28	10	22	2	3	1		10.51	5.64	4.87		2.01	1.16333	0.846667		3	1	2		22.9167	54.1667	31.25		9.37	4.84	4.53		0.19	0.15	0.04		1.2	1.6	0.4	1.1	1.6	0.5		1	1	0		0	0	0		3	3	0
